# Supplementary material for: Mechanisms Underlying Antipsychotic-Induced NAFLD and Iron Dysregulation: A Multi-Omic Approach
Source: Biomedicines. 2022 May 24;10(6):1225. doi: 10.3390/biomedicines10061225 (PMC9220331; doi:10.3390/biomedicines10061225)
Supplement: Supplementary file 1 [file biomedicines-10-01225-s001.zip]

Archive with 4 entries (4 files):
- Table S1.pdf
- Table S2.pdf
- Table S3-NAFLD Pathway Counts.pdf
- Table S4-Iron Pathway Counts.pdf
